# Supplementary material for: The freeze-avoiding mountain pine beetle (Dendroctonus ponderosae) survives prolonged exposure to stressful cold by mitigating ionoregulatory collapse
Source: J Exp Biol. 2024 May 7;227(9):jeb247498. doi: 10.1242/jeb.247498 (PMC11128280; doi:10.1242/jeb.247498)
Supplement: Dataset 1. [file jexbio-227-247498-Dataset1.xlsx]

## Sheet: Supercooling points
Seasonal time point	SCP (°C)
Autumn	-12.255
Autumn	-16.446
Autumn	-17.861
Autumn	-14.645
Autumn	-17.728
Autumn	-14.231
Autumn	-17.408
Autumn	-12.775
Autumn	-17.656
Autumn	-16.421
Autumn	-16.808
Autumn	-17.532
Autumn	-14.974
Autumn	-17.049
Autumn	-14.388
Autumn	-17.834
Autumn	-14.863
Autumn	-14.775
Autumn	-13.525
Winter	-19.6
Winter	-18.7
Winter	-29.15
Winter	-23.47
Winter	-22.03
Winter	-29.09
Winter	-24.34
Winter	-29.59
Winter	-26.31
Winter	-15.35
Winter	-31.53
Winter	-30.12
Winter	-30.61
Winter	-30.43
Winter	-27.72
Winter	-29.83
Winter	-30.35
Winter	-29.84
Winter	-22
Winter	-31.33
Winter	-28.81
Winter	-27.08
Spring	-9
Spring	-11.8
Spring	-13.7
Spring	-15.2
Spring	-13
Spring	-13.4
Spring	-14.8
Spring	-12.7
Spring	-12.4
Spring	-9.6
Spring	-13.4
Spring	-12.5

## Sheet: Chill tolerance data
Seasonal time point	Exposure temperature (°C)	Exposure time (h)	Chill coma recovery time (min)*	Survival**		* If no value is listed the animal did not recover in the 90 min time limit
Autumn	-10	16	9.25	0		** Survival was scored using the following system: 2 = Alive with spontaneous movement, 1 = Alive but only moving when stimulated, 0 = not moving (dead)
Autumn	-10	16	8.35	2
Autumn	-10	16	9.68333	2
Autumn	-10	16	9.76667	2
Autumn	-10	16	9.85	2
Autumn	-10	16	8.06667	2
Autumn	-10	16	12.4833	2
Autumn	-10	16	9.53333	2
Autumn	-10	16	6.86667	2
Autumn	-10	16	7.9	2
Autumn	-10	16	9.25	2
Autumn	-10	16	7.43333	2
Autumn	-10	16	7.01667	2
Autumn	-10	16	9.16667	2
Autumn	-10	16	12.7833	2
Autumn	-10	16	13.5333	2
Autumn	-10	16	10.7667	2
Autumn	-10	16	10.2333	2
Autumn	-10	0	2.01667	2
Autumn	-10	0	2.11667	2
Autumn	-10	0	1.88333	1
Autumn	-10	0	2.43333	2
Autumn	-10	0	1.7	2
Autumn	-10	0	2.35	2
Autumn	-10	0	1.81667	2
Autumn	-10	0	3.15	0
Autumn	-10	0	2.16667	2
Autumn	-10	0	2.3	2
Autumn	-10	0	2.53333	2
Autumn	-10	4	4.23333	2
Autumn	-10	4	3.5	2
Autumn	-10	4	3.16667	2
Autumn	-10	4	6.5	2
Autumn	-10	4	3.46667	2
Autumn	-10	4	5.95	2
Autumn	-10	4	5.53333	2
Autumn	-10	4	3.76667	2
Autumn	-10	4	4.1	2
Autumn	-10	4		0
Autumn	-10	4	4.41667	2
Autumn	-10	4	4.01667	2
Autumn	-10	4	3.88333	2
Autumn	-10	4	4.8	2
Autumn	-10	4	5.33333	2
Autumn	-10	24	11.05	2
Autumn	-10	24	7.85	2
Autumn	-10	24	10.35	2
Autumn	-10	24	10.25	2
Autumn	-10	24	12.7667	2
Autumn	-10	24	10.1	2
Autumn	-10	24	12.45	2
Autumn	-10	24	8.78333	2
Autumn	-10	24	9.3	2
Autumn	-10	24	12.3167	1
Autumn	-10	24	11.8333	2
Autumn	-10	24	11.3	2
Autumn	-10	24	15.7167	0
Autumn	-10	24	12.9667	2
Autumn	-10	48	14.1833	2
Autumn	-10	48		0
Autumn	-10	48	22.7667	2
Autumn	-10	48	14.0333	2
Autumn	-10	48	19.35	1
Autumn	-10	48	18.3667	2
Autumn	-10	48	16.8	2
Autumn	-10	48	19.6833	2
Autumn	-10	48	15.3667	2
Autumn	-10	48	19.0833	2
Autumn	-10	48	16.55	2
Autumn	-10	48	16.6333	2
Autumn	-10	48	16.3	2
Autumn	-10	96	36.4833	2
Autumn	-10	96	31.1333	2
Autumn	-10	96	25.5	2
Autumn	-10	96	35.7667	2
Autumn	-10	96	46.0833	2
Autumn	-10	96		0
Autumn	-10	96	22.5167	2
Autumn	-10	96	58.15	2
Autumn	-10	96	24.9667	2
Autumn	-10	96	21.75	2
Autumn	-10	96	42.25	2
Autumn	-10	96	24.35	0
Autumn	-10	168	13.1167	2
Autumn	-10	168	34.0167	2
Autumn	-10	168	31.4	2
Autumn	-10	168	30.6833	2
Autumn	-10	168	21.3167	2
Autumn	-10	168	16.6167	2
Autumn	-10	168		0
Autumn	-10	168	29.7333	2
Autumn	-10	168	14.1833	2
Autumn	-10	168	27.75	2
Autumn	-10	168	25.3	2
Autumn	-10	168	18.0833	2
Autumn	-10	168	57.9333	2
Winter	-20	16	4.83333	2
Winter	-20	16	10.25	2
Winter	-20	16	28.9333	1
Winter	-20	16		1
Winter	-20	16	26.5	2
Winter	-20	16	14.5333	2
Winter	-20	16	11.1667	2
Winter	-20	16	8.76667	2
Winter	-20	16	9.4	2
Winter	-20	16	7.88333	2
Winter	-20	16	9.66667	2
Winter	-20	16	11.65	2
Winter	-20	16		0
Winter	-20	16	10.6	2
Winter	-10	0	1.8	2
Winter	-10	0	1.25	2
Winter	-10	0	2.03333	2
Winter	-10	0	0.966667	2
Winter	-10	0	0.933333	2
Winter	-10	0	2.71667	2
Winter	-10	0	1.1	2
Winter	-10	0	4.25	1
Winter	-10	0	3	2
Winter	-10	0	0.483333	2
Winter	-10	0	2.58333	2
Winter	-10	0		1
Winter	-10	0	1.63333	2
Winter	-20	24	10.5667	2
Winter	-20	24	14.05	2
Winter	-20	24	13.6667	1
Winter	-20	24	12.65	2
Winter	-20	24		1
Winter	-20	24	19.7167	2
Winter	-20	24	7.03333	2
Winter	-20	24	25.2667	2
Winter	-20	24	9.21667	2
Winter	-20	24	17.3833	2
Winter	-20	24	15.65	2
Winter	-20	24		2
Winter	-20	0	6	2
Winter	-20	0	2.2	1
Winter	-20	0	6.11667	2
Winter	-20	0	1.81667	2
Winter	-20	0	1.9	2
Winter	-20	0	6.13333	2
Winter	-20	0	5.46667	2
Winter	-20	0	1.75	2
Winter	-20	0	8.71667	2
Winter	-20	0	1.85	2
Winter	-20	0	1.71667	2
Winter	-20	0	2.73333	2
Winter	-20	0	11.6667	2
Winter	-20	0	9.83333	2
Winter	-20	0	4.65	2
Winter	-10	24	21.0167	2
Winter	-10	24	20.7333	2
Winter	-10	24	23.5333	2
Winter	-10	24	25.7	2
Winter	-10	24	9.76667	2
Winter	-10	24	23	2
Winter	-10	24	13.7833	2
Winter	-10	24	20.2833	2
Winter	-10	24	13.2167	2
Winter	-10	24	17.6833	2
Winter	-10	24	9.33333	2
Winter	-10	24	22.3167	2
Winter	-10	24	18.3667	2
Winter	-10	24	26.35	2
Winter	-10	24	13.9	2
Winter	-10	24	12.5667	2
Winter	-20	48	20.9833	2
Winter	-20	48	22.6833	2
Winter	-20	48	20.6167	2
Winter	-20	48	18.6667	2
Winter	-20	48	29.2833	2
Winter	-20	48	31.35	2
Winter	-20	48	22.0833	1
Winter	-20	48	26.0333	2
Winter	-20	48	19.1667	2
Winter	-20	48	15.75	2
Winter	-20	48	17.5333	2
Winter	-20	48	15.4167	2
Winter	-20	48		1
Winter	-20	48	27.5667	2
Winter	-20	48	15.0833	2
Winter	-20	48	16.1667	2
Winter	-10	48	35.2667	2
Winter	-10	48	13.9	2
Winter	-10	48	12.0167	2
Winter	-10	48	21.5667	2
Winter	-10	48	18.6167	2
Winter	-10	48	15.1333	2
Winter	-10	48	28.5	2
Winter	-10	48	22.1333	2
Winter	-10	48	33.8667	2
Winter	-10	48	32	2
Winter	-10	48	24.9833	2
Winter	-10	48	30.9	2
Winter	-10	48	42.5833	1
Winter	-10	48	21.1167	2
Winter	-10	48	25.6833	2
Winter	-10	48	38.6833	2
Winter	-10	48	19.0333	2
Winter	-20	4	3.16667	2
Winter	-20	4	4.26667	2
Winter	-20	4	3.33333	2
Winter	-20	4	3.05	2
Winter	-20	4	3.18333	2
Winter	-20	4	3.15	2
Winter	-20	4	3.08333	2
Winter	-20	4	4.3	2
Winter	-20	4	2.5	2
Winter	-20	4	2.25	2
Winter	-20	4	3.83333	2
Winter	-20	4	4.36667	2
Winter	-20	4	2.65	2
Winter	-10	4	3.63333	2
Winter	-10	4	1.45	2
Winter	-10	4	2.3	2
Winter	-10	4	1.61667	2
Winter	-10	4	1.53333	2
Winter	-10	4	2.2	2
Winter	-10	4	1.91667	2
Winter	-10	4	1.83333	2
Winter	-10	4	2.68333	2
Winter	-10	4	3.36667	2
Winter	-10	4	2.71667	2
Winter	-10	4	3.15	2
Winter	-10	4	2.63333	2
Winter	-10	4	5.36667	2
Winter	-10	4	2.45	2
Winter	-10	4	2.41667	2
Winter	-10	16	19.7167	2
Winter	-10	16	18.5167	1
Winter	-10	16	12.6167	2
Winter	-10	16	17.25	2
Winter	-10	16	3.85	2
Winter	-10	16	15.45	2
Winter	-10	16	8.33333	2
Winter	-10	16	5.76667	2
Winter	-10	16	9.83333	2
Winter	-10	16	8.11667	2
Winter	-10	16	12.1333	2
Winter	-10	16	8.65	2
Winter	-10	16	8.86667	2
Winter	-10	16	9.6	2
Winter	-10	16	9.95	2
Winter	-10	168	24.3167	2
Winter	-10	168	24.5667	2
Winter	-10	168	38.3	2
Winter	-10	168	9.18333	2
Winter	-10	168	7.7	2
Winter	-10	168	54.6333	2
Winter	-10	168	13.2333	2
Winter	-10	168	14.95	2
Winter	-10	168	29.7333	2
Winter	-10	168	17.3833	2
Winter	-10	168	29.1167	2
Winter	-10	168	27.1333	2
Winter	-10	96	5.98333	2
Winter	-10	96	12.8333	2
Winter	-10	96	12.2333	2
Winter	-10	96	5.7	2
Winter	-10	96	3.58333	2
Winter	-10	96	38.5	2
Winter	-10	96	15.3333	2
Winter	-10	96	7.91667	2
Winter	-10	96	29.7333	2
Winter	-10	96	13.8667	2
Winter	-10	96		0
Winter	-10	96	7.6	2
Winter	-20	168	46.25	2
Winter	-20	168		2
Winter	-20	168	57.5333	2
Winter	-20	168		0
Winter	-20	168	24.8	2
Winter	-20	168	60	2
Winter	-20	168	70.2	2
Winter	-20	168	56.45	2
Winter	-20	168		0
Winter	-20	168	26.0333	2
Winter	-20	168	28.4167	2
Winter	-20	168	27.25	2
Winter	-20	96		0
Winter	-20	96	21	2
Winter	-20	96		2
Winter	-20	96	52.2833	2
Winter	-20	96		2
Winter	-20	96	79.65	2
Winter	-20	96		0
Winter	-20	96	32.1167	2
Winter	-20	96		0
Winter	-20	96	31.8667	2
Winter	-20	96	62.4167	2
Winter	-20	96		0
Spring	-10	16	15.65	2
Spring	-10	16	6.95	2
Spring	-10	16	10.4667	2
Spring	-10	16	5.53333	2
Spring	-10	16	6.7	2
Spring	-10	16	8.93333	2
Spring	-10	16	5.96667	2
Spring	-10	16	7.61667	2
Spring	-10	16	11.7	2
Spring	-10	16	10.2167	2
Spring	-10	16	9.3	2
Spring	-10	16	11.9167	2
Spring	-10	16	15.4167	2
Spring	-10	16	8.08333	2
Spring	-10	16	8.2	2
Spring	-10	16	14.0167	2
Spring	-10	0	2.03333	2
Spring	-10	0	2.68333	2
Spring	-10	0	1.9	2
Spring	-10	0	1.91667	2
Spring	-10	0	2.58333	2
Spring	-10	0	2.01667	2
Spring	-10	0	2.01667	2
Spring	-10	0	2.95	2
Spring	-10	0	2.58333	2
Spring	-10	0	2.88333	2
Spring	-10	0	2.81667	2
Spring	-10	0	2.76667	2
Spring	-10	0	2.66667	2
Spring	-10	24	12.25	2
Spring	-10	24	9.35	2
Spring	-10	24	8.98333	2
Spring	-10	24	16.05	2
Spring	-10	24	10.0333	2
Spring	-10	24	15.2	2
Spring	-10	24	11.4833	2
Spring	-10	24	14.4833	2
Spring	-10	24	12.0167	2
Spring	-10	24	10.5167	2
Spring	-10	24	14.0667	2
Spring	-10	24	15.5833	2
Spring	-10	24	12.65	2
Spring	-10	48	21.4667	2
Spring	-10	48	22.25	2
Spring	-10	48	18.3667	2
Spring	-10	48	18.6833	2
Spring	-10	48	23.2	2
Spring	-10	48	17.0833	2
Spring	-10	48	16.2167	1
Spring	-10	48	23.4833	2
Spring	-10	48	19.7167	2
Spring	-10	48	19.4167	2
Spring	-10	48	20.7333	2
Spring	-10	4	3.56667	2
Spring	-10	4	2.4	2
Spring	-10	4	2.55	2
Spring	-10	4	2.91667	2
Spring	-10	4	3.5	2
Spring	-10	4	3.16667	2
Spring	-10	4	2.98333	2
Spring	-10	4	3.43333	2
Spring	-10	4	3.36667	2
Spring	-10	4	3.1	2
Spring	-10	4	3.28333	2
Spring	-10	4	3.2	2
Spring	-10	96	48.05	0
Spring	-10	96	50.1167	2
Spring	-10	96	51.2833	1
Spring	-10	96	50.3	2
Spring	-10	96	53.3167	1
Spring	-10	96		1
Spring	-10	96		2
Spring	-10	96	53.6167	1
Spring	-10	96	52.1333	2
Spring	-10	96	48.9833	1
Spring	-10	96		1
Spring	-10	96	55.65	2
Spring	-10	96		2
Spring	-10	96	52.3667	2
Spring	-10	96	51.3	2
Spring	-10	96		2
Spring	-10	168	38.7833	2
Spring	-10	168	68.35	2
Spring	-10	168	63.75	2
Spring	-10	168	39.9333	2
Spring	-10	168	75.65	2
Spring	-10	168	54.4833	2
Spring	-10	168	48.2167	2
Spring	-10	168	66.2333	1
Spring	-10	168	40.8667	2
Spring	-10	168	48.6167	1
Spring	-10	168	50.1667	2
Spring	-10	168	46.5167	1
Spring	-10	168	36.0833	2
Spring	-10	168	49.2333	2
Spring	-10	168	61.7333	2
Spring	-10	168	47.1333	2
Spring	-10	168	45.0333	2
Spring	-10	168	43	2

## Sheet: Hemolymph ion concentrations
Seasonal time point	Exposure temperature (°C)	Exposure time (h)*	Hemolymph K+ concentration (mM)	Hemolymph Na+ concentration (mM)**		* "-30" denotes room temperature control (22*C) and "-15" denotes 6*C controls
Autumn	-10	16	31.4386			** Na+ concentration was not measured at every time point. Further, a few samples were lost in the Spring group's 168 h exposure to -10°C after K+ was measured, hence they could not be measured for Na+
Autumn	-10	16	39.0666
Autumn	-10	16	19.4496
Autumn	-10	16	48.8053
Autumn	-10	16	37.646
Autumn	-10	16	38.6492
Autumn	-10	16	37.8381
Autumn	-10	16	35.6761
Autumn	-10	16	44.99
Autumn	-10	16	42.5804
Autumn	-10	16	46.2349
Autumn	-10	16	39.4713
Autumn	-10	16	52.1756
Autumn	-10	16	42.6344
Autumn	-10	16	50.7121
Autumn	-10	0	37.9552	5.42478
Autumn	-10	0	28.1376	5.34252
Autumn	-10	0	30.3567	6.55961
Autumn	-10	0	32.5081	7.36062
Autumn	-10	0	30.1724	6.54608
Autumn	-10	0	29.9957	6.98166
Autumn	-10	0	36.3985	6.16498
Autumn	-10	0	26.478	4.9991
Autumn	-10	0	31.9311	4.94974
Autumn	-10	0	38.9547	6.16674
Autumn	-10	0	36.8308	8.26943
Autumn	-10	0	35.1698	5.12005
Autumn	22	-30	28.1273
Autumn	22	-30	28.4349
Autumn	22	-30	29.4183
Autumn	22	-30	29.5062
Autumn	22	-30	32.311
Autumn	22	-30	28.1664
Autumn	22	-30	30.559
Autumn	22	-30	28.299
Autumn	22	-30	32.4004
Autumn	22	-30	31.4446
Autumn	22	-30	36.9464
Autumn	22	-30	38.7388
Autumn	-10	4	35.4104	6.32662
Autumn	-10	4	26.4635	5.37117
Autumn	-10	4	29.863	5.88319
Autumn	-10	4	31.1564	4.55403
Autumn	-10	4	47.0982	5.31737
Autumn	-10	4	30.3281	5.44933
Autumn	-10	4	32.9728	6.92399
Autumn	-10	4	30.7475	3.85903
Autumn	-10	4	48.6065	4.30459
Autumn	-10	4	50.3928	3.55689
Autumn	-10	4	42.7186	6.37116
Autumn	-10	4	33.7318	6.7007
Autumn	-10	4	38.0745	4.84824
Autumn	-10	4	33.3953	2.87262
Autumn	-10	24	41.7568	5.06358
Autumn	-10	24	47.7948	3.67475
Autumn	-10	24	51.4739	5.59715
Autumn	-10	24	55.3483	5.10099
Autumn	-10	24	50.3711	3.97164
Autumn	-10	24	43.3972	3.48166
Autumn	-10	24	46.0575	3.09993
Autumn	-10	24	47.1019	3.45754
Autumn	-10	24	42.3591	3.50452
Autumn	-10	24	43.1435	3.67626
Autumn	-10	24	46.9545	4.44797
Autumn	-10	24	48.6486	4.61283
Autumn	-10	24	39.7446	4.29427
Autumn	6	-15	38.4627	8.08261
Autumn	6	-15	30.306	5.90355
Autumn	6	-15	31.2545	4.65269
Autumn	6	-15	24.9369	4.37436
Autumn	6	-15	28.8636	4.92105
Autumn	6	-15	29.0077	8.27757
Autumn	6	-15	29.6029	7.09863
Autumn	6	-15	30.4928	7.98686
Autumn	6	-15	36.8726	7.17762
Autumn	-10	48	54.7985
Autumn	-10	48	41.6929
Autumn	-10	48	41.3412
Autumn	-10	48	61.1209
Autumn	-10	48	48.2258
Autumn	-10	48	56.2157
Autumn	-10	48	57.5864
Autumn	-10	48	46.1637
Autumn	-10	48	34.7664
Autumn	-10	48	33.2632
Autumn	-10	48	53.2002
Autumn	-10	96	42.0811	4.16323
Autumn	-10	96	61.9569	3.75491
Autumn	-10	96	61.8807	3.92315
Autumn	-10	96	69.2941	4.22508
Autumn	-10	96	43.923	3.98633
Autumn	-10	96	61.1255	3.60567
Autumn	-10	96	50.6323	3.1459
Autumn	-10	96	52.1164	3.67878
Autumn	-10	96	41.3446	3.11895
Autumn	-10	96	46.6784	3.44822
Autumn	-10	96	56.7881	4.09557
Autumn	-10	96	60.4148	3.9068
Autumn	-10	168	49.3199	3.78069
Autumn	-10	168	61.8069	4.98276
Autumn	-10	168	66.0145	4.2717
Autumn	-10	168	54.0655	4.53078
Autumn	-10	168	54.4367	3.99517
Autumn	-10	168	56.5741	3.49455
Autumn	-10	168	48.9749	4.41273
Autumn	-10	168	55.2942	3.72762
Autumn	-10	168	58.5257	3.51067
Autumn	-10	168	59.5632	3.7648
Autumn	-10	168	56.9219	3.73997
Winter	-10	168	59.7473	5.58125
Winter	-10	168	37.2416	3.43407
Winter	-10	168	45.6867	3.4568
Winter	-10	168	63.5496	4.20979
Winter	-10	168	64.0313	4.36123
Winter	-10	168	63.0637	4.17762
Winter	-10	168	53.6209	4.21502
Winter	-10	168	62.7143	4.5318
Winter	-20	168	79.8512	4.20897
Winter	-20	168	72.0963	3.90199
Winter	-20	168
Winter	-20	168	78.6464	3.13906
Winter	-20	168	79.5997	3.16389
Winter	-20	168	77.3393	2.88222
Winter	-20	168	56.7022	3.27092
Winter	-20	168	58.472	3.45036
Winter	-20	168	64.8809	4.01637
Winter	-20	168	61.9413	4.22374
Winter	-10	96	41.3718	4.6418
Winter	-10	96	47.1388	3.819
Winter	-10	96	55.1666	3.6172
Winter	-10	96
Winter	-10	96	56.2705	4.56849
Winter	-10	96	50.4861	5.96393
Winter	-10	96
Winter	-10	96	48.2505	4.49634
Winter	-10	96	43.1144	3.75715
Winter	-10	96
Winter	-20	96
Winter	-20	96
Winter	-20	96
Winter	-20	96
Winter	-20	96	59.7732	3.75383
Winter	-20	96
Winter	-20	96
Winter	-20	96
Winter	-20	96	68.0415	3.52274
Winter	-20	96
Winter	-20	96	84.5902	3.70987
Winter	-20	96	61.3689	3.63416
Winter	-20	96	50.4973	4.17201
Winter	-20	96	65.0762	3.91681
Winter	-20	48	56.7257
Winter	-20	48	65.1735
Winter	-20	48	68.6275
Winter	-20	48	56.9945
Winter	-20	48	55.2879
Winter	-20	48	59.7101
Winter	-20	48	71.169
Winter	-20	48	42.3224
Winter	-20	48	56.1254
Winter	-20	48	56.2049
Winter	-20	48	59.2766
Winter	-20	48	64.362
Winter	-20	48	53.9083
Winter	-20	48	39.6208
Winter	-20	48	57.896
Winter	-20	48	66.6101
Winter	22	-30	20.9671
Winter	22	-30	29.9156
Winter	22	-30	24.0901
Winter	22	-30	41.121
Winter	22	-30	37.8218
Winter	22	-30	24.6006
Winter	22	-30	29.3856
Winter	22	-30	30.9267
Winter	22	-30	35.0814
Winter	22	-30	32.3269
Winter	22	-30	26.9267
Winter	22	-30	25.1609
Winter	-10	48	51.1941
Winter	-10	48	56.4885
Winter	-10	48	43.1458
Winter	-10	48	43.6652
Winter	-10	48	57.8491
Winter	-10	48	50.6854
Winter	-10	48	31.5513
Winter	-10	48	48.673
Winter	-10	48	42.8765
Winter	-10	48	48.3335
Winter	-10	48	47.3877
Winter	-10	48	49.0552
Winter	-10	48	51.2564
Winter	-10	48	47.8406
Winter	-10	48	42.8425
Winter	-10	48	50.3434
Winter	-10	48	41.6072
Winter	-20	4	43.9356	5.76213
Winter	-20	4	27.5701	3.78372
Winter	-20	4	40.2597	3.57884
Winter	-20	4	34.8039	4.08029
Winter	-20	4	20.9411	5.11426
Winter	-20	4	34.9755	4.93273
Winter	-20	4	36.5846	3.70498
Winter	-20	4	46.0493	7.20176
Winter	-20	4	38.8178	4.39475
Winter	-20	4	38.7945	4.65791
Winter	-20	4	36.8484	3.75924
Winter	-20	4	40.3676	4.50379
Winter	-20	4	55.4804	4.47767
Winter	-10	4	30.9658	4.88106
Winter	-10	4	40.0531	6.26539
Winter	-10	4	45.2223	5.34201
Winter	-10	4	36.0395	6.03951
Winter	-10	4	29.4653	5.26061
Winter	-10	4	36.0382	6.00377
Winter	-10	4	45.839	4.17156
Winter	-10	4	23.2524	3.06349
Winter	-10	4	47.1016	5.51976
Winter	-10	4	31.74	4.50265
Winter	-10	4	40.6042	4.45919
Winter	-10	4	39.9419	5.31832
Winter	-10	16	44.42
Winter	-10	16	54.169
Winter	-10	16	56.515
Winter	-10	16	49.157
Winter	-10	16	52.4069
Winter	-10	16	60.6358
Winter	-10	16	40.7548
Winter	-10	16	35.6527
Winter	-10	16	34.2142
Winter	-10	16	43.7681
Winter	-10	16	45.5697
Winter	-10	16	37.4622
Winter	-20	16	65.5456
Winter	-20	16	58.2532
Winter	-20	16	48.9995
Winter	-20	16	51.9534
Winter	-20	16	46.7938
Winter	-20	16	53.5045
Winter	-20	16	47.6923
Winter	-20	16	48.1586
Winter	-20	16	47.4363
Winter	-20	16	40.7033
Winter	-20	16	50.076
Winter	-20	16	35.0602
Winter	-20	16	44.8975
Winter	-20	16	46.1987
Winter	-20	16	49.5873
Winter	6	-15	34.6897	5.28226
Winter	6	-15	33.7564	5.38092
Winter	6	-15	24.4552	4.58731
Winter	6	-15	37.0762	6.12515
Winter	6	-15	32.7746	6.13523
Winter	6	-15	34.5488	6.74943
Winter	6	-15	21.6951	5.5358
Winter	-10	24	33.9083	4.39397
Winter	-10	24	44.7113	4.0368
Winter	-10	24	54.1093	4.51229
Winter	-10	24	43.4874	5.7193
Winter	-10	24	59.2745	6.1287
Winter	-10	24	68.4225	3.84524
Winter	-10	24	35.4165	3.69236
Winter	-10	24	48.4269	5.75731
Winter	-10	24	46.4226	5.07438
Winter	-10	0	28.7818	7.13465
Winter	-10	0	29.7695	7.64865
Winter	-10	0	34.8777	4.6175
Winter	-10	0	45.4066	4.75723
Winter	-10	0	38.0642	6.40412
Winter	-10	0	37.8644	4.57381
Winter	-10	0	26.466	5.99185
Winter	-10	0	24.9852	6.11478
Winter	-10	0	28.9511	5.0169
Winter	-10	0	29.6834	4.40697
Winter	-20	24	57.2934	4.32981
Winter	-20	24	43.3312	4.93651
Winter	-20	24	64.1342	5.0562
Winter	-20	24	60.0359	4.39233
Winter	-20	24	57.8839	4.15074
Winter	-20	24	58.0218	3.8926
Winter	-20	24	61.6084	5.13819
Winter	-20	24	40.4524	4.18061
Winter	-20	24	53.2055	5.1787
Winter	-20	24	57.8805	2.45393
Winter	-20	0	38.6665	6.74967
Winter	-20	0	32.1782	4.64485
Winter	-20	0	30.6204	4.90527
Winter	-20	0	32.4313	6.84511
Winter	-20	0	46.0603	5.25273
Winter	-20	0	36.2541	4.26307
Winter	-20	0	30.7455	5.98281
Winter	-20	0	25.3942	4.69379
Winter	-20	0	51.4673	6.47323
Winter	-20	0	45.1282	3.99108
Winter	-20	0	38.2026	5.48809
Winter	-20	0	27.0537	6.51927
Spring	-10	16	30.5594
Spring	-10	16	49.9309
Spring	-10	16	44.6311
Spring	-10	16	47.5922
Spring	-10	16	50.0352
Spring	-10	16	44.2603
Spring	-10	16	39.4371
Spring	-10	16	42.2267
Spring	-10	16	41.1448
Spring	-10	16	46.8665
Spring	-10	16	46.5231
Spring	-10	16	25.9225
Spring	-10	16	46.9921
Spring	-10	16	46.4283
Spring	-10	16	50.9503
Spring	-10	16	44.1511
Spring	-10	48	50.9505
Spring	-10	48	65.5002
Spring	-10	48	57.0149
Spring	-10	48	46.3626
Spring	-10	48	48.6758
Spring	-10	48	52.2397
Spring	-10	48	57.4044
Spring	-10	48	51.93
Spring	-10	48	46.0822
Spring	-10	4	43.7224	3.21856
Spring	-10	4	36.9549	3.622
Spring	-10	4	34.9314	5.69765
Spring	-10	4	23.7252	3.9717
Spring	-10	4	42.4593	6.21954
Spring	-10	4	44.65	5.27605
Spring	-10	4	41.8992	4.03331
Spring	-10	4	59.7643	4.26496
Spring	-10	4	40.2297	4.78527
Spring	-10	4	42.9451	6.83387
Spring	-10	0	29.6132	6.11412
Spring	-10	0	25.6387	5.98267
Spring	-10	0	39.2946	8.53912
Spring	-10	0	32.3154	4.43453
Spring	-10	0	38.5478	4.14626
Spring	-10	0	30.8112	3.96191
Spring	-10	0	33.3791	6.3894
Spring	-10	0	26.6724	4.70243
Spring	-10	0	32.111	4.41419
Spring	-10	0	32.7599	4.19247
Spring	-10	0	32.7181	5.21882
Spring	-10	0	34.8898	7.41783
Spring	-10	0	28.6411	6.5171
Spring	-10	0	33.7539	5.16494
Spring	-10	0	27.7497	6.241
Spring	-10	0	32.0351	6.39467
Spring	-10	24	46.6761	5.06412
Spring	-10	24	52.8976	5.28473
Spring	-10	24	47.0387	2.90913
Spring	-10	24	55.603	3.38236
Spring	-10	24	52.332	3.05128
Spring	-10	24	50.6495	4.51474
Spring	-10	24	48.044	3.07144
Spring	-10	24	51.7406	4.83503
Spring	-10	24	49.5155	6.06896
Spring	-10	24	51.9864	4.20417
Spring	-10	24	49.7507	4.16648
Spring	-10	24	45.662	5.07512
Spring	-10	24	54.8442	5.01669
Spring	-10	24	48.2293	3.51118
Spring	-10	24	51.6558	3.66504
Spring	22	-30	33.3532
Spring	22	-30	35.4282
Spring	22	-30	33.8005
Spring	22	-30	30.3968
Spring	22	-30	36.2637
Spring	22	-30	36.5212
Spring	22	-30	30.2234
Spring	22	-30	28.291
Spring	22	-30	32.7902
Spring	22	-30	32.5659
Spring	22	-30	33.8334
Spring	22	-30	37.0232
Spring	22	-30	30.949
Spring	22	-30	30.296
Spring	22	-30	36.5807
Spring	6	-15	29.8382	5.92243
Spring	6	-15	31.6757	5.02256
Spring	6	-15	27.6877	6.95673
Spring	6	-15	34.9151	5.83209
Spring	6	-15	33.3464	5.53608
Spring	6	-15	31.8083	5.06131
Spring	6	-15	31.4964	5.97335
Spring	6	-15	32.4535	5.3052
Spring	6	-15	31.1136	5.6985
Spring	6	-15	43.6324	3.91434
Spring	6	-15	31.0219	6.64263
Spring	6	-15	32.0997	5.39455
Spring	6	-15	35.535	6.2675
Spring	6	-15	31.5565	4.58309
Spring	6	-15	28.6536	3.66977
Spring	-10	96	60.9264	5.5176
Spring	-10	96	54.9572	4.56454
Spring	-10	96	55.712	4.0958
Spring	-10	96	52.9019	4.49313
Spring	-10	96	48.1033	4.35893
Spring	-10	96	50.9638	3.82374
Spring	-10	96	49.5465	3.44519
Spring	-10	96	51.3761	3.5521
Spring	-10	96	60.6774	3.92591
Spring	-10	96	58.8239	3.84297
Spring	-10	96	55.5977	3.62876
Spring	-10	96	80.2829	7.18597
Spring	-10	96	58.175	3.77283
Spring	-10	96	58.221	3.57598
Spring	-10	96	62.7919	3.27227
Spring	-10	96	53.6422	3.05642
Spring	-10	168	58.1615
Spring	-10	168	54.4669
Spring	-10	168	55.0263
Spring	-10	168	61.5479
Spring	-10	168	70.1534
Spring	-10	168	53.9556	4.25119
Spring	-10	168	54.2238	3.37895
Spring	-10	168	64.0996	2.96835
Spring	-10	168	52.1875	4.37866
Spring	-10	168	46.4709	4.18106
Spring	-10	168	54.6966	4.25766
Spring	-10	168	61.6924	3.98922
Spring	-10	168	68.9724	3.61012
Spring	-10	168	64.5607	3.73624
Spring	-10	168	58.9546	3.7274
Spring	-10	168	63.5735	3.77477
Spring	-10	168	57.7244	3.62726
